# Supplementary material for: Synthetic Lignin Oligomers: Analytical Techniques, Challenges, and Opportunities
Source: ChemSusChem. 2025 Mar 17;18(10):e202402334. doi: 10.1002/cssc.202402334 (PMC12094155; doi:10.1002/cssc.202402334)
Supplement: Supplementary file 2 — Supporting Information [file CSSC-18-e202402334-s001.xlsx]

## Sheet: Parameters
					SLO1-1	SLO1-2	SLO1-3	SLO1-4	SLO1-5	SLO1-6	SLO2-1	SLO2-2	SLO2-3	SLO2-4	SLO2-5	SLO2-6	SLO3	SLO4-1 (a)	SLO4-2 (b)	SLO4-3 (c)	SLO9	SLO10	SLO11	SLO13	SLO14	SLO15	SLO16	SLO17-1	SLO17-2	SLO17-3	SLO18	SLO19
PropertyName	Parameter	Units	Method
IDEAL GAS HEAT CAPACITY	CPIG	K,J/KMOL-K	BENSON	C1	-90845.7	-81601.5	-107753	-79301	-70056.7	-74311.6	-92215	-82970.7	-87225.5	-72257.3	-125674	-67267.8	-167692	-157465	-90053.1	-97337.6	-357133	-137629	-186654	-421101	-429766	-142949	-232318	-56126.5	-246319	-90654.5	-62505.3	-145436
				C2	1385.14	1444.83	1628.5	1933.05	1992.73	2100.09	1557.5	1617.18	1724.54	2225.67	2332.6	2392.71	4754.44	4741.17	5665.96	3712.96	8582.12	2568.17	3686.78	8931.92	8528.04	3394.06	4773.92	2314.11	3568.08	2096.39	1999.91	3922.6
				C3	-1.07702	-1.15729	-1.30488	-1.59584	-1.67611	-1.74368	-1.22745	-1.30773	-1.3753	-1.81883	-2.02317	-1.96667	-3.88082	-3.78854	-4.4074	-2.76587	-6.70962	-1.98697	-2.75038	-7.307	-7.05189	-2.73409	-3.83008	-1.68692	-2.72423	-1.65196	-1.50915	-3.27542
				C4	0.000328648	0.000361322	0.000408555	0.00051538	0.000548055	0.000566051	0.000379326	0.000412	0.000429996	0.000582008	0.000676833	0.000632678	0.00123693	0.00118566	0.00135525	0.000809095	0.00204604	0.000594043	0.000784533	0.00232033	0.00225619	0.000864253	0.00120809	0.000484044	0.000810282	0.000510066	0.000446933	0.00105944
				C5	0	0	0	0	0	0	0	0	0	0	0	0	0	0	0	0	0	0	0	0	0	0	0	0	0	0	0	0
				C6	0	0	0	0	0	0	0	0	0	0	0	0	0	0	0	0	0	0	0	0	0	0	0	0	0	0	0	0
				C7	280	280	280	280	280	280	280	280	280	280	280	280	280	280	280	280	280	280	280	280	280	280	280	280	280	280	280	280
				C8	1100	1100	1100	1100	1100	1100	1100	1100	1100	1100	1100	1100	1100	1100	1100	1100	1100	1100	1100	1100	1100	1100	1100	1100	1100	1100	1100	1100
				C9	36029.2	36029.2	36029.2	36029.2	36029.2	36029.2	36029.2	36029.2	36029.2	36029.2	36029.2	36029.2	36029.2	36029.2	36029.2	36029.2	36029.2	36029.2	36029.2	36029.2	36029.2	36029.2	36029.2	36029.2	36029.2	36029.2	36029.2	36029.2
				C10	39.2166	43.5664	46.7128	66.6177	70.9675	75.4289	46.9446	51.2944	55.7558	82.1894	74.2038	91.0006	181.508	184.202	244.295	150.936	326.279	85.9475	130.452	324.819	302.802	122.933	169.593	92.666	111.182	72.9919	75.3281	145.845
				C11	1.5	1.5	1.5	1.5	1.5	1.5	1.5	1.5	1.5	1.5	1.5	1.5	1.5	1.5	1.5	1.5	1.5	1.5	1.5	1.5	1.5	1.5	1.5	1.5	1.5	1.5	1.5	1.5
VAPOR PRESSURE	PLXANT	K,N/SQM	RAREY	C1	702.787	661.62	1129.63	2456.56	2382.93	3542.48	910.159	875.041	1528.08	4114.61	4624.45	5532.5	10102.9	15766.5	6810.12	5916.74	92302	3943.79	4897.2	82.1196	289.992	5992.1	7172.71	2658.07	4562.52	3729.96	4197.83	5790.74
				C2	-31321.9	-30129.8	-47130.8	-93036.8	-90402.2	-128341	-39092.5	-37930.9	-61420.8	-147167	-163456	-192594	-363377	-555963	-291408	-208736	-2.87311e+06	-141735	-171945	-53298.1	-94585.7	-211593	-267245	-100108	-161542	-134543	-149815	-201559
				C3	0	0	0	0	0	0	0	0	0	0	0	0	0	0	0	0	0	0	0	0	0	0	0	0	0	0	0	0
				C4	0.150829	0.139087	0.249156	0.566089	0.549472	0.837419	0.198363	0.189255	0.341813	0.976995	1.10544	1.33114	2.2298	3.4965	1.20583	1.3914	22.5215	0.933777	1.17558	0	-0.252106	1.40657	1.5445	0.612217	1.08913	0.882809	0.998072	1.38909
				C5	-113.61	-106.447	-185.34	-409.703	-397.351	-594.682	-148.43	-142.421	-252.425	-691.817	-778.795	-933.446	-1687.18	-2637.57	-1101.34	-995.231	-15707.3	-662.65	-825.495	0	0	-1007.68	-1192.14	-443.586	-768.163	-626.481	-706.026	-976.777
				C6	-1.11898e-16	-9.78532e-17	-1.84378e-16	-4.39205e-16	-4.29035e-16	-6.84761e-16	-1.45982e-16	-1.3645e-16	-2.52925e-16	-7.9811e-16	-9.1654e-16	-1.10728e-15	-1.22354e-15	-1.91329e-15	-2.18651e-16	-1.05349e-15	-1.47452e-14	-7.58754e-16	-9.81571e-16	0	0	-1.05906e-15	-8.00437e-16	-4.68006e-16	-8.98148e-16	-7.18609e-16	-8.17688e-16	-1.13876e-15
				C7	6	6	6	6	6	6	6	6	6	6	6	6	6	6	6	6	6	6	6	6	6	6	6	6	6	6	6	6
				C8	274.15	274.15	274.15	274.15	274.15	274.15	274.15	274.15	274.15	274.15	274.15	274.15	274.15	274.15	274.15	274.15	274.15	274.15	274.15	274.15	274.15	274.15	274.15	274.15	274.15	274.15	274.15	274.15
				C9	430.15	430.15	430.15	430.15	430.15	430.15	430.15	430.15	430.15	430.15	430.15	430.15	430.15	430.15	430.15	430.15	430.15	430.15	430.15	430.15	430.15	430.15	430.15	430.15	430.15	430.15	430.15	430.15
HEAT OF VAPORIZATION	DHVLWT	K,J/KMOL	DUCROS	DHVL(T1)	128155920	120708400	98742400	117319360	130373440	119704240	127444640	162381040	125645520	155393760	144599040	162381040	409739120	410032000	481285520	405638800	635884320	183593920	212881920	777847440	681489920	161167680	253090160	123176960	158824640	140331360	168071280	301080640
				T1	298.15	298.15	298.15	298.15	298.15	298.15	298.15	298.15	298.15	298.15	298.15	298.15	298.15	298.15	298.15	298.15	298.15	298.15	298.15	298.15	298.15	298.15	298.15	298.15	298.15	298.15	298.15	298.15
				a	0.38	0.38	0.38	0.38	0.38	0.38	0.38	0.38	0.38	0.38	0.38	0.38	0.38	0.38	0.38	0.38	0.38	0.38	0.38	0.38	0.38	0.38	0.38	0.38	0.38	0.38	0.38	0.38
				b	0	0	0	0	0	0	0	0	0	0	0	0	0	0	0	0	0	0	0	0	0	0	0	0	0	0	0	0
				Tmin	119.26	119.26	119.26	119.26	119.26	119.26	119.26	119.26	119.26	119.26	119.26	119.26	119.26	119.26	119.26	119.26	119.26	119.26	119.26	119.26	119.26	119.26	119.26	119.26	119.26	119.26	119.26	119.26
